# Supplementary material for: Stress Keratin 17 Is a Predictive Biomarker Inversely Associated with Response to Immune Check-Point Blockade in Head and Neck Squamous Cell Carcinomas and Beyond
Source: Cancers (Basel). 2023 Oct 9;15(19):4905. doi: 10.3390/cancers15194905 (PMC10571921; doi:10.3390/cancers15194905)
Supplement: Supplementary file 1 [file cancers-15-04905-s001.zip]

Archive with 1 entries (1 files):
- cancers-2601578-supplementary.pdf
